# Supplementary material for: Effects of Elevated CO2 Concentration on Host Adaptability and Chlorantraniliprole Susceptibility in Spodoptera frugiperda
Source: Insects. 2022 Nov 7;13(11):1029. doi: 10.3390/insects13111029 (PMC9699368; doi:10.3390/insects13111029)
Supplement: Supplementary file 1 [file insects-13-01029-s001.zip]

Archive with 1 entries (1 files):
- insects-1944405-supplementary.pdf
